# Supplementary material for: Syntheses of Cannabinoid Metabolites: Ajulemic Acid and HU-210
Source: Molecules. 2024 Jan 21;29(2):526. doi: 10.3390/molecules29020526 (PMC10818984; doi:10.3390/molecules29020526)
Supplement: Supplementary file 1 [file molecules-29-00526-s001.zip]

Archive with 1 entries (1 files):
- molecules-2806847-supplementary.pdf
